# Supplementary material for: Shifting Mycobacterial Serine Hydrolase Activity Visualized Using Multi-Layer In-Gel Activity Assays
Source: Molecules. 2024 Jul 18;29(14):3386. doi: 10.3390/molecules29143386 (PMC11279797; doi:10.3390/molecules29143386)
Supplement: Supplementary file 1 [file molecules-29-03386-s001.zip]

Archive with 1 entries (1 files):
- molecules-3091857-supplementary.pdf
